# Supplementary material for: Regular Periodic Surface Structures on Indium Tin Oxide Film Efficiently Fabricated by Femtosecond Laser Direct Writing with a Cylindrical Lens
Source: Materials (Basel). 2022 Jul 22;15(15):5092. doi: 10.3390/ma15155092 (PMC9329999; doi:10.3390/ma15155092)
Supplement: Supplementary file 1 [file materials-15-05092-s001.zip]

Archive with 1 entries (1 files):
- materials-1776210-supplementary.pdf
